# Supplementary material for: HIV-1 TAR miRNA protects against apoptosis by altering cellular gene expression
Source: Retrovirology. 2009 Feb 16;6:18. doi: 10.1186/1742-4690-6-18 (PMC2654423; doi:10.1186/1742-4690-6-18)
Supplement: Additional file 3 — Supplemental file 3. Raw output data from miRanda analysis. TAR 3' miRNA sequence was used to search for targets within the genes indicated as down-regulated by the microarray. [file 1742-4690-6-18-S3.txt]

  
  
  =-=-=-=-=-=-=-=-=-=-=-=-=-=-=-=-=-=-=-=-=-=-=-=-=-=-=-=-=-=-=-=
  miRanda v1.0b    microRNA Target Scanning Algorithm
  =-=-=-=-=-=-=-=-=-=-=-=-=-=-=-=-=-=-=-=-=-=-=-=-=-=-=-=-=-=-=-=
  (c) 2003 Memorial Sloan-Kettering Cancer Center, New York
  
  Authors: Anton Enright, Bino John, Chris Sander and Debora Marks
  (mirnatargets@cbio.mskcc.org - reaches all authors)
  
  Software written by: Anton Enright
  Distributed for anyone to use under the GNU Public License (GPL),
  See the files 'COPYING' and 'LICENSE' for details
  
  If you use this software please cite:
  Enright AJ, John B, Gaul U, Tuschl T, Sander C and Marks DS;
  (2003) Genome Biology; 5(1):R1.
  
     miRanda comes with ABSOLUTELY NO WARRANTY;
     This is free software, and you are welcome to redistribute it
     under certain conditions; type `miranda --license' for details.
  
  Current Settings:
  =-=-=-=-=-=-=-=-=-=-=-=-=-=-=-=-=-=-=-=-=-=-=-=-=-=-=-=-=-=-=-=
  Query Filename:		d:\docs\Zak\Tools\miRanda\Post Zwi\TAR 3p.txt
  Reference Filename:	d:\docs\Zak\Tools\miRanda\Post Zwi\Experiment new for nature.txt
  Gap Open Penalty:	-2.000000
  Gap Extend:		-8.000000
  Score Threshold		80.000000
  Energy Threshold	-14.000000 kcal/mol
  Z-Score Threshold	5.000000
  
  Shuffling Turned on:
  Shuffles:		150
  Window Size:		20
  Scaling Parameter:	2.000000
  =-=-=-=-=-=-=-=-=-=-=-=-=-=-=-=-=-=-=-=-=-=-=-=-=-=-=-=-=-=-=-=
  Read Sequence:TAR  5p
  (17 nt)
  Read Sequence:TAR  Sequence
  (21 nt)
  =-=-=-=-=-=-=-=-=-=-=-=-=-=-=-=-=-=-=-=-=-=-=-=-=-=-=-=-=-=-=-=
  Generating Alignment Distribution of Shuffled Sequences
  =-=-=-=-=-=-=-=-=-=-=-=-=-=-=-=-=-=-=-=-=-=-=-=-=-=-=-=-=-=-=-=
  done	Average: 39.65	St. Dev: 6.98	Max: 60.00
  =-=-=-=-=-=-=-=-=-=-=-=-=-=-=-=-=-=-=-=-=-=-=-=-=-=-=-=-=-=-=-=
  Performing Scan: TAR vs TAR
  =-=-=-=-=-=-=-=-=-=-=-=-=-=-=-=-=-=-=-=-=-=-=-=-=-=-=-=-=-=-=-=
  
     Forward:	Score: 111.000000  Q:4 to 18  R:1 to 16 Align Len (15) (93.33%) (93.33%)
  
     Query:    3' CACCCA-AGGGAUCAAUC 5'
                     ||| |||||||||||
     Ref:      5' �GGUCUCUCUGGUUAG 3'
  
     Z-Score: 10.219
     Energy:  -18.629999 kCal/Mol
  
  Scores for this hit:
  >TAR	TAR	111.00	-18.63	10.22	4 18	1 16	15	93.33%	93.33%
  
  Score for this Scan:
  Seq1,Seq2,Tot Score,Tot Energy,Max Score,Max Energy,Strand,Len1,Len2,Positions
  >>TAR	TAR	111.00	-18.63	111.00	-18.63	1	17	21	 0
  Complete
  
  Read Sequence:Human  alpha-1 type VII collagen (COL7A1) mRNA, complete cds.
  (9287 nt)
  =-=-=-=-=-=-=-=-=-=-=-=-=-=-=-=-=-=-=-=-=-=-=-=-=-=-=-=-=-=-=-=
  Generating Alignment Distribution of Shuffled Sequences
  =-=-=-=-=-=-=-=-=-=-=-=-=-=-=-=-=-=-=-=-=-=-=-=-=-=-=-=-=-=-=-=
  done	Average: 63.40	St. Dev: 6.01	Max: 71.00
  =-=-=-=-=-=-=-=-=-=-=-=-=-=-=-=-=-=-=-=-=-=-=-=-=-=-=-=-=-=-=-=
  Performing Scan: TAR vs Human
  =-=-=-=-=-=-=-=-=-=-=-=-=-=-=-=-=-=-=-=-=-=-=-=-=-=-=-=-=-=-=-=
  
     Forward:	Score: 101.000000  Q:1 to 18  R:3593 to 3610 Align Len (19) (78.95%) (78.95%)
  
     Query:    3' C-ACCCAAGG-GAUCAAUC 5'
                  | | |||||| |||| |||
     Ref:      5' GAT-GGTTCTGCTAG-TGG 3'
  
     Z-Score: 6.252
     Energy:  -14.550000 kCal/Mol
  
  Scores for this hit:
  >TAR	Human	101.00	-14.55	6.25	1 18	3593 3610	19	78.95%	78.95%
  
  Score for this Scan:
  Seq1,Seq2,Tot Score,Tot Energy,Max Score,Max Energy,Strand,Len1,Len2,Positions
  >>TAR	Human	101.00	-14.55	101.00	-14.55	2	17	9287	 3592
  Complete
  
  Read Sequence:Homo  sapiens retinal degeneration B beta mRNA, complete cds.
  (1124 nt)
  =-=-=-=-=-=-=-=-=-=-=-=-=-=-=-=-=-=-=-=-=-=-=-=-=-=-=-=-=-=-=-=
  Generating Alignment Distribution of Shuffled Sequences
  =-=-=-=-=-=-=-=-=-=-=-=-=-=-=-=-=-=-=-=-=-=-=-=-=-=-=-=-=-=-=-=
  done	Average: 55.77	St. Dev: 5.92	Max: 71.00
  =-=-=-=-=-=-=-=-=-=-=-=-=-=-=-=-=-=-=-=-=-=-=-=-=-=-=-=-=-=-=-=
  Performing Scan: TAR vs Homo
  =-=-=-=-=-=-=-=-=-=-=-=-=-=-=-=-=-=-=-=-=-=-=-=-=-=-=-=-=-=-=-=
  Score for this Scan:
  No Hits Found above Threshold
  Complete
  
  Read Sequence:Homo  sapiens ARF GTPase-activating protein GIT2 (KIAA0148) mRNA,
  (2473 nt)
  =-=-=-=-=-=-=-=-=-=-=-=-=-=-=-=-=-=-=-=-=-=-=-=-=-=-=-=-=-=-=-=
  Generating Alignment Distribution of Shuffled Sequences
  =-=-=-=-=-=-=-=-=-=-=-=-=-=-=-=-=-=-=-=-=-=-=-=-=-=-=-=-=-=-=-=
  done	Average: 57.81	St. Dev: 6.06	Max: 72.00
  =-=-=-=-=-=-=-=-=-=-=-=-=-=-=-=-=-=-=-=-=-=-=-=-=-=-=-=-=-=-=-=
  Performing Scan: TAR vs Homo
  =-=-=-=-=-=-=-=-=-=-=-=-=-=-=-=-=-=-=-=-=-=-=-=-=-=-=-=-=-=-=-=
  Score for this Scan:
  No Hits Found above Threshold
  Complete
  
  Read Sequence:Homo  sapiens protein inhibitor of activated STAT protein PIASy
  (1533 nt)
  =-=-=-=-=-=-=-=-=-=-=-=-=-=-=-=-=-=-=-=-=-=-=-=-=-=-=-=-=-=-=-=
  Generating Alignment Distribution of Shuffled Sequences
  =-=-=-=-=-=-=-=-=-=-=-=-=-=-=-=-=-=-=-=-=-=-=-=-=-=-=-=-=-=-=-=
  done	Average: 56.26	St. Dev: 5.97	Max: 72.00
  =-=-=-=-=-=-=-=-=-=-=-=-=-=-=-=-=-=-=-=-=-=-=-=-=-=-=-=-=-=-=-=
  Performing Scan: TAR vs Homo
  =-=-=-=-=-=-=-=-=-=-=-=-=-=-=-=-=-=-=-=-=-=-=-=-=-=-=-=-=-=-=-=
  Score for this Scan:
  No Hits Found above Threshold
  Complete
  
  Read Sequence:gi|119964722|ref|NM_003897.3|  Homo sapiens immediate early response 3 (IER3), mRNA
  (1254 nt)
  =-=-=-=-=-=-=-=-=-=-=-=-=-=-=-=-=-=-=-=-=-=-=-=-=-=-=-=-=-=-=-=
  Generating Alignment Distribution of Shuffled Sequences
  =-=-=-=-=-=-=-=-=-=-=-=-=-=-=-=-=-=-=-=-=-=-=-=-=-=-=-=-=-=-=-=
  done	Average: 57.76	St. Dev: 6.10	Max: 72.00
  =-=-=-=-=-=-=-=-=-=-=-=-=-=-=-=-=-=-=-=-=-=-=-=-=-=-=-=-=-=-=-=
  Performing Scan: TAR vs gi|119964722|ref|NM_003897.3|
  =-=-=-=-=-=-=-=-=-=-=-=-=-=-=-=-=-=-=-=-=-=-=-=-=-=-=-=-=-=-=-=
  
     Forward:	Score: 95.000000  Q:1 to 18  R:1003 to 1020 Align Len (19) (73.68%) (73.68%)
  
     Query:    3' CACCCAAGGGA-UC-AAUC 5'
                  ||||| | | | || ||||
     Ref:      5' GTGGG-T-CGTAAGTTTAG 3'
  
     Z-Score: 6.108
     Energy:  -14.010000 kCal/Mol
  
  Scores for this hit:
  >TAR	gi|119964722|ref|NM_003897.3|	95.00	-14.01	6.11	1 18	1003 1020	19	73.68%	73.68%
  
  Score for this Scan:
  Seq1,Seq2,Tot Score,Tot Energy,Max Score,Max Energy,Strand,Len1,Len2,Positions
  >>TAR	gi|119964722|ref|NM_003897.3|	95.00	-14.01	95.00	-14.01	6	17	1254	 1002
  Complete
  
  Read Sequence:Homo  sapiens SBC2 mRNA for sodium bicarbonate cotransporter2,
  (3238 nt)
  =-=-=-=-=-=-=-=-=-=-=-=-=-=-=-=-=-=-=-=-=-=-=-=-=-=-=-=-=-=-=-=
  Generating Alignment Distribution of Shuffled Sequences
  =-=-=-=-=-=-=-=-=-=-=-=-=-=-=-=-=-=-=-=-=-=-=-=-=-=-=-=-=-=-=-=
  done	Average: 62.14	St. Dev: 6.20	Max: 74.00
  =-=-=-=-=-=-=-=-=-=-=-=-=-=-=-=-=-=-=-=-=-=-=-=-=-=-=-=-=-=-=-=
  Performing Scan: TAR vs Homo
  =-=-=-=-=-=-=-=-=-=-=-=-=-=-=-=-=-=-=-=-=-=-=-=-=-=-=-=-=-=-=-=
  
     Forward:	Score: 104.000000  Q:1 to 18  R:2948 to 2967 Align Len (19) (78.95%) (78.95%)
  
     Query:    3' CACC-CAAGGGA-UCAAUC 5'
                  |||| | ||||| | ||||
     Ref:      5' GTGGTGATCCCTCAATTGG 3'
  
     Z-Score: 6.756
     Energy:  -15.760000 kCal/Mol
  
  Scores for this hit:
  >TAR	Homo	104.00	-15.76	6.76	1 18	2948 2967	19	78.95%	78.95%
  
  Score for this Scan:
  Seq1,Seq2,Tot Score,Tot Energy,Max Score,Max Energy,Strand,Len1,Len2,Positions
  >>TAR	Homo	104.00	-15.76	104.00	-15.76	7	17	3238	 2947
  Complete
  
  Read Sequence:Human  (HepG2) glucose transporter gene mRNA, complete cds.
  (2856 nt)
  =-=-=-=-=-=-=-=-=-=-=-=-=-=-=-=-=-=-=-=-=-=-=-=-=-=-=-=-=-=-=-=
  Generating Alignment Distribution of Shuffled Sequences
  =-=-=-=-=-=-=-=-=-=-=-=-=-=-=-=-=-=-=-=-=-=-=-=-=-=-=-=-=-=-=-=
  done	Average: 61.23	St. Dev: 6.21	Max: 74.00
  =-=-=-=-=-=-=-=-=-=-=-=-=-=-=-=-=-=-=-=-=-=-=-=-=-=-=-=-=-=-=-=
  Performing Scan: TAR vs Human
  =-=-=-=-=-=-=-=-=-=-=-=-=-=-=-=-=-=-=-=-=-=-=-=-=-=-=-=-=-=-=-=
  
     Forward:	Score: 103.000000  Q:1 to 16  R:1463 to 1480 Align Len (18) (77.78%) (77.78%)
  
     Query:    3' CAC-CCAAGGGAU-CA-AUC 5'
                  ||| || |||||| || |  
     Ref:      5' GTGTGG-TCCCTACGTCTTC 3'
  
     Z-Score: 6.723
     Energy:  -14.910000 kCal/Mol
  
  Scores for this hit:
  >TAR	Human	103.00	-14.91	6.72	1 16	1463 1480	18	77.78%	77.78%
  
  Score for this Scan:
  Seq1,Seq2,Tot Score,Tot Energy,Max Score,Max Energy,Strand,Len1,Len2,Positions
  >>TAR	Human	103.00	-14.91	103.00	-14.91	8	17	2856	 1462
  Complete
  
  Read Sequence:Homo  sapiens mRNA for 39k3 protein.
  (4058 nt)
  =-=-=-=-=-=-=-=-=-=-=-=-=-=-=-=-=-=-=-=-=-=-=-=-=-=-=-=-=-=-=-=
  Generating Alignment Distribution of Shuffled Sequences
  =-=-=-=-=-=-=-=-=-=-=-=-=-=-=-=-=-=-=-=-=-=-=-=-=-=-=-=-=-=-=-=
  done	Average: 60.79	St. Dev: 6.13	Max: 74.00
  =-=-=-=-=-=-=-=-=-=-=-=-=-=-=-=-=-=-=-=-=-=-=-=-=-=-=-=-=-=-=-=
  Performing Scan: TAR vs Homo
  =-=-=-=-=-=-=-=-=-=-=-=-=-=-=-=-=-=-=-=-=-=-=-=-=-=-=-=-=-=-=-=
  
     Forward:	Score: 92.000000  Q:3 to 18  R:1018 to 1035 Align Len (18) (72.22%) (72.22%)
  
     Query:    3' CACCC-A-A-GGGAUCAAUC 5'
                    ||| |   ||||| ||||
     Ref:      5' AAGGGATGAACCCTA-TTAG 3'
  
     Z-Score: 5.095
     Energy:  -15.300000 kCal/Mol
  
  Scores for this hit:
  >TAR	Homo	92.00	-15.30	5.09	3 18	1018 1035	18	72.22%	72.22%
  
  Score for this Scan:
  Seq1,Seq2,Tot Score,Tot Energy,Max Score,Max Energy,Strand,Len1,Len2,Positions
  >>TAR	Homo	92.00	-15.30	92.00	-15.30	9	17	4058	 1017
  Complete
  
  Read Sequence:Homo  sapiens TIMM13b mRNA, complete cds.
  (288 nt)
  =-=-=-=-=-=-=-=-=-=-=-=-=-=-=-=-=-=-=-=-=-=-=-=-=-=-=-=-=-=-=-=
  Generating Alignment Distribution of Shuffled Sequences
  =-=-=-=-=-=-=-=-=-=-=-=-=-=-=-=-=-=-=-=-=-=-=-=-=-=-=-=-=-=-=-=
  done	Average: 50.39	St. Dev: 6.02	Max: 74.00
  =-=-=-=-=-=-=-=-=-=-=-=-=-=-=-=-=-=-=-=-=-=-=-=-=-=-=-=-=-=-=-=
  Performing Scan: TAR vs Homo
  =-=-=-=-=-=-=-=-=-=-=-=-=-=-=-=-=-=-=-=-=-=-=-=-=-=-=-=-=-=-=-=
  Score for this Scan:
  No Hits Found above Threshold
  Complete
  
  Read Sequence:Homo  sapiens CGI-21 protein mRNA, complete cds.
  (2166 nt)
  =-=-=-=-=-=-=-=-=-=-=-=-=-=-=-=-=-=-=-=-=-=-=-=-=-=-=-=-=-=-=-=
  Generating Alignment Distribution of Shuffled Sequences
  =-=-=-=-=-=-=-=-=-=-=-=-=-=-=-=-=-=-=-=-=-=-=-=-=-=-=-=-=-=-=-=
  done	Average: 59.58	St. Dev: 6.00	Max: 74.00
  =-=-=-=-=-=-=-=-=-=-=-=-=-=-=-=-=-=-=-=-=-=-=-=-=-=-=-=-=-=-=-=
  Performing Scan: TAR vs Homo
  =-=-=-=-=-=-=-=-=-=-=-=-=-=-=-=-=-=-=-=-=-=-=-=-=-=-=-=-=-=-=-=
  
     Forward:	Score: 90.000000  Q:1 to 18  R:1788 to 1806 Align Len (18) (77.78%) (77.78%)
  
     Query:    3' CACCCAAGGGAU-CAAUC 5'
                  ||||| |||||| |  ||
     Ref:      5' GTGGGCTTCCTAGGCCAG 3'
  
     Z-Score: 5.071
     Energy:  -20.740000 kCal/Mol
  
  Scores for this hit:
  >TAR	Homo	90.00	-20.74	5.07	1 18	1788 1806	18	77.78%	77.78%
  
  Score for this Scan:
  Seq1,Seq2,Tot Score,Tot Energy,Max Score,Max Energy,Strand,Len1,Len2,Positions
  >>TAR	Homo	90.00	-20.74	90.00	-20.74	11	17	2166	 1787
  Complete
  
  Read Sequence:H.sapiens  mRNA for RanBP3 (59 kDa).
  (3198 nt)
  =-=-=-=-=-=-=-=-=-=-=-=-=-=-=-=-=-=-=-=-=-=-=-=-=-=-=-=-=-=-=-=
  Generating Alignment Distribution of Shuffled Sequences
  =-=-=-=-=-=-=-=-=-=-=-=-=-=-=-=-=-=-=-=-=-=-=-=-=-=-=-=-=-=-=-=
  done	Average: 59.76	St. Dev: 6.29	Max: 74.00
  =-=-=-=-=-=-=-=-=-=-=-=-=-=-=-=-=-=-=-=-=-=-=-=-=-=-=-=-=-=-=-=
  Performing Scan: TAR vs H.sapiens
  =-=-=-=-=-=-=-=-=-=-=-=-=-=-=-=-=-=-=-=-=-=-=-=-=-=-=-=-=-=-=-=
  
     Forward:	Score: 97.000000  Q:3 to 18  R:1104 to 1119 Align Len (16) (81.25%) (81.25%)
  
     Query:    3' CACCCAAGGGAUC-AAUC 5'
                    ||| ||||||| | ||
     Ref:      5' AAGGG-TCCCTGGCTGAG 3'
  
     Z-Score: 5.924
     Energy:  -19.610001 kCal/Mol
  
  Scores for this hit:
  >TAR	H.sapiens	97.00	-19.61	5.92	3 18	1104 1119	16	81.25%	81.25%
  
  Score for this Scan:
  Seq1,Seq2,Tot Score,Tot Energy,Max Score,Max Energy,Strand,Len1,Len2,Positions
  >>TAR	H.sapiens	97.00	-19.61	97.00	-19.61	12	17	3198	 1103
  Complete
  
  Read Sequence:Homo  sapiens mRNA for ferrochelatase, complete cds.
  (2443 nt)
  =-=-=-=-=-=-=-=-=-=-=-=-=-=-=-=-=-=-=-=-=-=-=-=-=-=-=-=-=-=-=-=
  Generating Alignment Distribution of Shuffled Sequences
  =-=-=-=-=-=-=-=-=-=-=-=-=-=-=-=-=-=-=-=-=-=-=-=-=-=-=-=-=-=-=-=
  done	Average: 60.06	St. Dev: 6.32	Max: 74.00
  =-=-=-=-=-=-=-=-=-=-=-=-=-=-=-=-=-=-=-=-=-=-=-=-=-=-=-=-=-=-=-=
  Performing Scan: TAR vs Homo
  =-=-=-=-=-=-=-=-=-=-=-=-=-=-=-=-=-=-=-=-=-=-=-=-=-=-=-=-=-=-=-=
  
     Forward:	Score: 100.000000  Q:1 to 18  R:946 to 964 Align Len (18) (77.78%) (77.78%)
  
     Query:    3' CACCCAA-GGGAUCAAUC 5'
                  ||  | | ||||||||||
     Ref:      5' GTCCGATGCCCTGGTTGG 3'
  
     Z-Score: 6.320
     Energy:  -17.480000 kCal/Mol
  
  Scores for this hit:
  >TAR	Homo	100.00	-17.48	6.32	1 18	946 964	18	77.78%	77.78%
  
  
     Forward:	Score: 92.000000  Q:1 to 18  R:1311 to 1330 Align Len (20) (70.00%) (70.00%)
  
     Query:    3' CACCCAAGGG-A-U-CAAUC 5'
                  ||||   ||| | | |||||
     Ref:      5' GTGGAC-CCCGTGGCGTTAG 3'
  
     Z-Score: 5.054
     Energy:  -14.140000 kCal/Mol
  
  Scores for this hit:
  >TAR	Homo	92.00	-14.14	5.05	1 18	1311 1330	20	70.00%	70.00%
  
  Score for this Scan:
  Seq1,Seq2,Tot Score,Tot Energy,Max Score,Max Energy,Strand,Len1,Len2,Positions
  >>TAR	Homo	192.00	-31.62	100.00	-17.48	13	17	2443	 945 1310
  Complete
  
  Read Sequence:Homo  sapiens ubiquinol-cytochrome c reductase binding protein, mRNA
  (965 nt)
  =-=-=-=-=-=-=-=-=-=-=-=-=-=-=-=-=-=-=-=-=-=-=-=-=-=-=-=-=-=-=-=
  Generating Alignment Distribution of Shuffled Sequences
  =-=-=-=-=-=-=-=-=-=-=-=-=-=-=-=-=-=-=-=-=-=-=-=-=-=-=-=-=-=-=-=
  done	Average: 56.06	St. Dev: 6.05	Max: 74.00
  =-=-=-=-=-=-=-=-=-=-=-=-=-=-=-=-=-=-=-=-=-=-=-=-=-=-=-=-=-=-=-=
  Performing Scan: TAR vs Homo
  =-=-=-=-=-=-=-=-=-=-=-=-=-=-=-=-=-=-=-=-=-=-=-=-=-=-=-=-=-=-=-=
  Score for this Scan:
  No Hits Found above Threshold
  Complete
  
  Read Sequence:Homo  sapiens KAL1 gene, VIRTUAL TRANSCRIPT, partial sequence,
  (1473 nt)
  =-=-=-=-=-=-=-=-=-=-=-=-=-=-=-=-=-=-=-=-=-=-=-=-=-=-=-=-=-=-=-=
  Generating Alignment Distribution of Shuffled Sequences
  =-=-=-=-=-=-=-=-=-=-=-=-=-=-=-=-=-=-=-=-=-=-=-=-=-=-=-=-=-=-=-=
  done	Average: 56.13	St. Dev: 6.15	Max: 74.00
  =-=-=-=-=-=-=-=-=-=-=-=-=-=-=-=-=-=-=-=-=-=-=-=-=-=-=-=-=-=-=-=
  Performing Scan: TAR vs Homo
  =-=-=-=-=-=-=-=-=-=-=-=-=-=-=-=-=-=-=-=-=-=-=-=-=-=-=-=-=-=-=-=
  Score for this Scan:
  No Hits Found above Threshold
  Complete
  
  Read Sequence:Homo  sapiens microfibrillar-associated protein 1 (MFAP1), mRNA.
  (2063 nt)
  =-=-=-=-=-=-=-=-=-=-=-=-=-=-=-=-=-=-=-=-=-=-=-=-=-=-=-=-=-=-=-=
  Generating Alignment Distribution of Shuffled Sequences
  =-=-=-=-=-=-=-=-=-=-=-=-=-=-=-=-=-=-=-=-=-=-=-=-=-=-=-=-=-=-=-=
  done	Average: 59.38	St. Dev: 6.30	Max: 74.00
  =-=-=-=-=-=-=-=-=-=-=-=-=-=-=-=-=-=-=-=-=-=-=-=-=-=-=-=-=-=-=-=
  Performing Scan: TAR vs Homo
  =-=-=-=-=-=-=-=-=-=-=-=-=-=-=-=-=-=-=-=-=-=-=-=-=-=-=-=-=-=-=-=
  
     Forward:	Score: 94.000000  Q:1 to 18  R:233 to 253 Align Len (21) (66.67%) (66.67%)
  
     Query:    3' C-A-CCC-A-AGGGAUCAAUC 5'
                  | | |||   |||| |||| |
     Ref:      5' GCTGGGGCCGTCCC-AGTTCG 3'
  
     Z-Score: 5.496
     Energy:  -16.750000 kCal/Mol
  
  Scores for this hit:
  >TAR	Homo	94.00	-16.75	5.50	1 18	233 253	21	66.67%	66.67%
  
  Score for this Scan:
  Seq1,Seq2,Tot Score,Tot Energy,Max Score,Max Energy,Strand,Len1,Len2,Positions
  >>TAR	Homo	94.00	-16.75	94.00	-16.75	16	17	2063	 232
  Complete
  
  Read Sequence:Homo  sapiens lectin, galactoside-binding, soluble, 1 (galectin 1)
  (586 nt)
  =-=-=-=-=-=-=-=-=-=-=-=-=-=-=-=-=-=-=-=-=-=-=-=-=-=-=-=-=-=-=-=
  Generating Alignment Distribution of Shuffled Sequences
  =-=-=-=-=-=-=-=-=-=-=-=-=-=-=-=-=-=-=-=-=-=-=-=-=-=-=-=-=-=-=-=
  done	Average: 54.74	St. Dev: 6.27	Max: 74.00
  =-=-=-=-=-=-=-=-=-=-=-=-=-=-=-=-=-=-=-=-=-=-=-=-=-=-=-=-=-=-=-=
  Performing Scan: TAR vs Homo
  =-=-=-=-=-=-=-=-=-=-=-=-=-=-=-=-=-=-=-=-=-=-=-=-=-=-=-=-=-=-=-=
  Score for this Scan:
  No Hits Found above Threshold
  Complete
  
  Read Sequence:Homo  sapiens excision repair cross-complementing rodent repair
  (1273 nt)
  =-=-=-=-=-=-=-=-=-=-=-=-=-=-=-=-=-=-=-=-=-=-=-=-=-=-=-=-=-=-=-=
  Generating Alignment Distribution of Shuffled Sequences
  =-=-=-=-=-=-=-=-=-=-=-=-=-=-=-=-=-=-=-=-=-=-=-=-=-=-=-=-=-=-=-=
  done	Average: 57.34	St. Dev: 6.07	Max: 74.00
  =-=-=-=-=-=-=-=-=-=-=-=-=-=-=-=-=-=-=-=-=-=-=-=-=-=-=-=-=-=-=-=
  Performing Scan: TAR vs Homo
  =-=-=-=-=-=-=-=-=-=-=-=-=-=-=-=-=-=-=-=-=-=-=-=-=-=-=-=-=-=-=-=
  Score for this Scan:
  No Hits Found above Threshold
  Complete
  
  Read Sequence:Homo  sapiens surfeit 1 (SURF1), nuclear gene encoding mitochondrial
  (1037 nt)
  =-=-=-=-=-=-=-=-=-=-=-=-=-=-=-=-=-=-=-=-=-=-=-=-=-=-=-=-=-=-=-=
  Generating Alignment Distribution of Shuffled Sequences
  =-=-=-=-=-=-=-=-=-=-=-=-=-=-=-=-=-=-=-=-=-=-=-=-=-=-=-=-=-=-=-=
  done	Average: 57.52	St. Dev: 6.42	Max: 74.00
  =-=-=-=-=-=-=-=-=-=-=-=-=-=-=-=-=-=-=-=-=-=-=-=-=-=-=-=-=-=-=-=
  Performing Scan: TAR vs Homo
  =-=-=-=-=-=-=-=-=-=-=-=-=-=-=-=-=-=-=-=-=-=-=-=-=-=-=-=-=-=-=-=
  
     Forward:	Score: 94.000000  Q:1 to 18  R:916 to 935 Align Len (20) (75.00%) (75.00%)
  
     Query:    3' CACCCAAG-GGAUCA-AU-C 5'
                  |||||  | |||||| || |
     Ref:      5' GTGGGA-CACCTGGTGTGTG 3'
  
     Z-Score: 5.686
     Energy:  -17.360001 kCal/Mol
  
  Scores for this hit:
  >TAR	Homo	94.00	-17.36	5.69	1 18	916 935	20	75.00%	75.00%
  
  Score for this Scan:
  Seq1,Seq2,Tot Score,Tot Energy,Max Score,Max Energy,Strand,Len1,Len2,Positions
  >>TAR	Homo	94.00	-17.36	94.00	-17.36	19	17	1037	 915
  Complete
  
  Run Complete
